# Supplementary material for: 13-amino derivatives of dehydrocostus lactone display greatly enhanced selective toxicity against breast cancer cells and improved binding energies to protein kinases in silico
Source: PLoS One. 2022 Aug 23;17(8):e0271389. doi: 10.1371/journal.pone.0271389 (PMC9397875; doi:10.1371/journal.pone.0271389)
Supplement: S2 File — (ZIP) [file pone.0271389.s002.zip]

Archive with 5 entries (5 files):
- DHLC.mnova
- DHLC-1.mnova
- DHLC-2.mnova
- DHLC-3.mnova
- DHLC-4.mnova
